# Supplementary material for: A Colorimetric/Fluorescent Dual-Mode Aptasensor for Salmonella Based on the Magnetic Separation of Aptamers and a DNA-Nanotriangle Programmed Multivalent Aptamer
Source: Foods. 2023 Oct 20;12(20):3853. doi: 10.3390/foods12203853 (PMC10606715; doi:10.3390/foods12203853)
Supplement: Supplementary file 1 [file foods-12-03853-s001.zip]

Archive with 1 entries (1 files):
- foods-2632854-supplementary.pdf
